# Supplementary material for: A Rare Novel CLCN2 Variation and Risk of Gilles de la Tourette Syndrome: Whole-Exome Sequencing in a Multiplex Family and a Follow-Up Study in a Chinese Population
Source: Front Psychiatry. 2020 Dec 3;11:543911. doi: 10.3389/fpsyt.2020.543911 (PMC7744286; doi:10.3389/fpsyt.2020.543911)
Supplement: Supplementary file 2 [file Table_1.xlsx]

## Sheet: Sheet1
Supplementary TABLE 1. WES quality report summary
	Family #1
	Ⅲ4	Ⅲ5	Ⅳ1	Ⅳ2
Captured target regions(Mb)	59.04	59.04	59.04	59.04
Average read depth	117.20	108.48	108.92	123.00
Percentage of target regions with coverage > 20x	0.945	0.941	0.96	0.944
WES, whole exome sequencing.
